# Supplementary material for: Rejection Mechanism of Ionic Solute Removal by Nanofiltration Membranes: An Overview
Source: Nanomaterials (Basel). 2022 Jan 27;12(3):437. doi: 10.3390/nano12030437 (PMC8839881; doi:10.3390/nano12030437)
Supplement: Supplementary file 1 [file nanomaterials-12-00437-s001.zip]

Archive with 1 entries (1 files):
- nanomaterials-1497293-supplementary.pdf
